# Supplementary material for: Low serum testosterone is associated with an increased risk of first-time renal calculi in men without testosterone replacement therapy
Source: Int J Impot Res. 2024 Aug 20;37(8):623–8. doi: 10.1038/s41443-024-00963-x (PMC12367534; doi:10.1038/s41443-024-00963-x)
Supplement: Supplementary file 1 — Supplemental Table 1. ICD-10 and RxNorm identification codes for covariants and outcome included in this study [file 41443_2024_963_MOESM1_ESM.xlsx]

## Sheet: Sheet1
Supplemental Table 1. ICD-10 and RxNorm identification codes for covariants and outcome included in this study
Demographics	Identification Code
Age at index
White
Black or african american
Not hispanic of latino
BMI	TNX Curated 9083, LOINC 39156-5
Comorbdities	ICD-10 Codes
Essential hypertension	I10
Diabetes mellitus	E08-E13
Coronary atherosclerotic heart disease (CAD)	I25.1
Chronic kidney disease	N18
Heart failure	I50
Gout	M10
Stroke	I63
Acute myocardial infarction	I21
Pulmonary embolism	I26
Deep Vein Thrombosis (DVT)	I82.40
Hyperparathyroidism and other disorders of parathyroid gland	E21
Crohn's disease	K50
Bariatric surgery status	Z98.84
Family history of kidney stone	Z84.1
Calculus of kidney	N20.0
Personal history of urinary calculi	Z87.442
Medications	RxNorm
Hydrochlorothiazide	5487
Furosemide	4603
Chlorthalidone	2409
Topiramate	38404
Acetazolamide	167
Testosterone, all formulations	10379
Testosterone 17-phenylpropionate	37855
