# Supplementary material for: Low serum testosterone is associated with an increased risk of first-time renal calculi in men without testosterone replacement therapy
Source: Int J Impot Res. 2024 Aug 20;37(8):623–8. doi: 10.1038/s41443-024-00963-x (PMC12367534; doi:10.1038/s41443-024-00963-x)
Supplement: Supplementary file 2 — Supplemental Table 2. Baseline patient characteristics for men aged 18-24 before and after propensity score matching [file 41443_2024_963_MOESM2_ESM.xlsx]

## Sheet: Sheet1
Supplemental Table 2. Baseline patient characteristics for men aged 18-24 before and after propensity score matching
Characteristic	Before Matching: Low Testosterone (N=11,750)	Before Matching: Normal Testosterone (N=29,052)	Before Matching: Standardized Mean Difference	After Matching: Low Testosterone (N=11,637)	After Matching: Normal Testosterone (N=11,637)	After Matching: Standardized Mean Difference
Age at Index (Mean ± SD)	20.9 ± 2.1	21.1 ± 2.0	0.069709	20.9 ± 2.1	21.0 ± 2.0	0.061699
White	8366	19790	0.0670504	8287	8284	0.000569301
Not Hispanic or Latino	8222	19676	0.0485484	8137	8155	0.00337541
Black or African American	916	2771	0.0619571	911	926	0.00478064
BMI (Mean ± SD)	27.2 ± 7.4	25.3 ± 5.4	0.296937	26.6 ± 6.8	26.5 ± 6.7	0.0132214
BMI (<18.5 kg/m2)	285	570	0.0316487	283	298	0.00826211
BMI (18.5-24.9 kg/m2)	1254	3787	0.0731487	1252	1255	0.000831548
BMI (25-29.9 kg/m2)	829	2347	0.0386998	827	830	0.00100252
BMI (30-34.9 kg/m2)	500	882	0.0650951	495	500	0.00212393
BMI (35-39.9 kg/m2)	305	342	0.104411	292	285	0.00386863
BMI (>40 kg/m2)	247	169	0.132428	152	151	0.000758086
Essential (primary) hypertension	335	521	0.0702739	310	323	0.00686794
Diabetes mellitus	220	486	0.0151177	215	203	0.00776473
Coronary Artery Disease	58	134	0.00469675	53	48	0.00653658
Chronic kidney disease (CKD)	46	53	0.0390897	38	37	0.00151623
Heart failure	36	114	0.014578	36	30	0.00969607
Gout	25	49	0.0101087	24	21	0.00586856
Cerebral infarction	25	38	0.0197942	22	22	0
Acute myocardial infarction	22	29	0.0230914	19	17	0.00437331
Pulmonary embolism	10	10	0.0207404	10	10	0
Acute Deep Vein Thrombosis	10	27	0.00262562	10	10	0
Hyperparathyroidism and other disorders of parathyroid gland	11	10	0.0234049	10	10	0
Crohn's disease	10	10	0.0207404	10	10	0
Bariatric surgery status	10	11	0.0190594	10	10	0
Family history of disorders of kidney and ureter	10	11	0.0190594	10	10	0
Hydrochlorothiazide	117	157	0.0521735	105	93	0.0112281
Furosemide	69	95	0.0385857	66	67	0.00114002
Chlorthalidone	33	45	0.0270167	31	31	0
Topiramate	14	22	0.0139179	13	10	0.00820484
Acetazolamide	10	10	0.0207404	10	10	0
*Italics indicates SMD of baseline characteristic with a statistically significant difference.
