# Supplementary material for: Low serum testosterone is associated with an increased risk of first-time renal calculi in men without testosterone replacement therapy
Source: Int J Impot Res. 2024 Aug 20;37(8):623–8. doi: 10.1038/s41443-024-00963-x (PMC12367534; doi:10.1038/s41443-024-00963-x)
Supplement: Supplementary file 3 — Supplemental Table 3. Baseline patient characteristics for men aged 25-33 before and after propensity score matching [file 41443_2024_963_MOESM3_ESM.xlsx]

## Sheet: Sheet1
Supplemental Table 3. Baseline patient characteristics for men aged 25-33 before and after propensity score matching
Characteristic	Before Matching: Low Testosterone (N=23,673)	Before Matching: Normal Testosterone (N=59,734)	Before Matching: Standardized Mean Difference	After Matching: Low Testosterone (N=23,582)	After Matching: Normal Testosterone (N=23,582)	After Matching: Standardized Mean Difference
Age at Index (Mean ± SD)	29.3 ± 2.6	29.3 ± 2.6	0.00689173	29.3 ± 2.6	29.4 ± 2.6	0.0187123
White	16505	40751	0.0324288	16451	16446	0.000461589
Not Hispanic or Latino	16150	39225	0.0543349	16074	16083	0.000819385
Black or African American	2163	5635	0.0102162	2152	2158	0.000882972
BMI (Mean ± SD)	30.5 ± 7.2	27.8 ± 5.6	0.423878	30.4 ± 7.1	30.2 ± 6.9	0.019801
BMI (<18.5 kg/m2)	170	354	0.0155528	170	166	0.00201682
BMI (18.5-24.9 kg/m2)	1256	5222	0.134779	1256	1249	0.00132364
BMI (25-29.9 kg/m2)	1736	6205	0.107642	1734	1735	0.000162447
BMI (30-34.9 kg/m2)	1399	3064	0.0341736	1394	1405	0.00197425
BMI (35-39.9 kg/m2)	849	1208	0.0948428	820	865	0.0102812
BMI (>40 kg/m2)	702	655	0.132782	630	626	0.00105354
Essential (primary) hypertension	1446	2457	0.0906852	1402	1448	0.00818651
Diabetes mellitus	667	1321	0.0387185	645	619	0.00682694
Coronary Artery Disease	166	344	0.0157353	161	143	0.00953827
Chronic kidney disease (CKD)	116	146	0.0406111	105	93	0.00787028
Heart failure	88	232	0.00270706	88	86	0.00139889
Gout	87	125	0.0295136	84	88	0.00281394
Cerebral infarction	79	82	0.0405356	75	52	0.0188215
Acute myocardial infarction	74	109	0.0261873	70	58	0.00978129
Pulmonary embolism	48	71	0.0209406	44	48	0.00384428
Acute Deep Vein Thrombosis	29	64	0.00453577	29	28	0.00122053
Hyperparathyroidism and other disorders of parathyroid gland	28	63	0.00383223	28	26	0.00250788
Crohn's disease	26	62	0.00184796	26	29	0.00372751
Bariatric surgery status	27	38	0.0169309	23	20	0.00421513
Family history of disorders of kidney and ureter	10	10	0.0148522	10	10	0
Hydrochlorothiazide	299	412	0.0583311	279	288	0.00350189
Furosemide	224	355	0.0402621	213	204	0.00407689
Chlorthalidone	135	211	0.0320178	131	121	0.00581687
Topiramate	23	38	0.0118352	20	15	0.00778619
Acetazolamide	20	56	0.00310483	20	17	0.00454377
*Italics indicates SMD of baseline characteristic with a statistically significant difference.
