# Supplementary material for: Low serum testosterone is associated with an increased risk of first-time renal calculi in men without testosterone replacement therapy
Source: Int J Impot Res. 2024 Aug 20;37(8):623–8. doi: 10.1038/s41443-024-00963-x (PMC12367534; doi:10.1038/s41443-024-00963-x)
Supplement: Supplementary file 4 — Supplemental Table 4. Baseline patient characteristics for men aged 34-44 before and after propensity score matching [file 41443_2024_963_MOESM4_ESM.xlsx]

## Sheet: Sheet1
Supplemental Table 4. Baseline patient characteristics for men aged 34-44 before and after propensity score matching
Characteristic	Before Matching: Low Testosterone (N=44,284)	Before Matching: Normal Testosterone (N=103,971)	Before Matching: Standardized Mean Difference	After Matching: Low Testosterone (N=44,241)	After Matching: Normal Testosterone (N=44,241)	After Matching: Standardized Mean Difference
Age at Index (Mean ± SD)	39.2 ± 3.2	39.1 ± 3.2	0.01675	39.2 ± 3.2	39.2 ± 3.2	0.00597
White	30339	71076	0.0032	30310	30243	0.00326
Not Hispanic or Latino	29691	68371	0.02725	29655	29636	0.00091
Black or African American	5069	11488	0.01258	5060	5091	0.0022
BMI (Mean ± SD)	32.0 ± 6.5	29.2 ± 5.6	0.46986	32.0 ± 6.4	31.8 ± 6.3	0.02591
BMI (<18.5 kg/m2)	126	274	0.00402	126	133	0.00293
BMI (18.5-24.9 kg/m2)	1235	5621	0.13233	1235	1206	0.004
BMI (25-29.9 kg/m2)	2953	10511	0.12437	2953	2939	0.00127
BMI (30-34.9 kg/m2)	2986	6336	0.02648	2981	3089	0.00966
BMI (35-39.9 kg/m2)	1818	2555	0.0926	1800	1851	0.0058
BMI (>40 kg/m2)	1234	1352	0.10519	1201	1193	0.00111
Essential (primary) hypertension	5871	10071	0.11224	5831	5866	0.00234
Diabetes mellitus	2905	4459	0.1004	2871	2850	0.00193
Coronary Artery Disease	522	1044	0.01681	514	511	0.00063
Chronic kidney disease (CKD)	432	696	0.0339	427	423	0.00093
Heart failure	357	507	0.03974	346	320	0.0068
Gout	315	482	0.03242	308	280	0.00779
Cerebral infarction	152	211	0.02689	148	137	0.00439
Acute myocardial infarction	143	324	0.00201	143	126	0.00698
Pulmonary embolism	131	183	0.0247	127	107	0.0088
Acute Deep Vein Thrombosis	113	179	0.01798	111	104	0.00321
Hyperparathyroidism and other disorders of parathyroid gland	96	154	0.01609	96	86	0.00499
Crohn's disease	68	241	0.01784	68	68	0
Bariatric surgery status	69	149	0.00324	68	63	0.00294
Family history of disorders of kidney and ureter	12	11	0.01204	11	10	0.00147
Hydrochlorothiazide	1524	2441	0.06527	1513	1514	0.00012
Furosemide	611	813	0.05784	592	570	0.00437
Chlorthalidone	243	402	0.02376	241	230	0.00342
Topiramate	190	255	0.03171	187	173	0.00497
Acetazolamide	56	76	0.0169	56	49	0.0046
*Italics indicates SMD of baseline characteristic with a statistically significant difference.
