# Supplementary material for: Low serum testosterone is associated with an increased risk of first-time renal calculi in men without testosterone replacement therapy
Source: Int J Impot Res. 2024 Aug 20;37(8):623–8. doi: 10.1038/s41443-024-00963-x (PMC12367534; doi:10.1038/s41443-024-00963-x)
Supplement: Supplementary file 5 — Supplemental Table 5. Baseline patient characteristics for men aged 45-54 before and after propensity score matching [file 41443_2024_963_MOESM5_ESM.xlsx]

## Sheet: Sheet1
Supplemental Table 5. Baseline patient characteristics for men aged 45-54 before and after propensity score matching
Characteristic	Before Matching: Low Testosterone (N=56,866)	Before Matching: Normal Testosterone (N=124,454)	Before Matching: Standardized Mean Difference	After Matching: Low Testosterone (N=56,748	After Matching: Normal Testosterone (N=56,748)	After Matching: Standardized Mean Difference
Age at Index (Mean ± SD)	49.6 ± 2.9	49.5 ± 2.9	0.0172263	49.6 ± 2.9	49.6 ± 2.9	0.00503985
White	39626	87468	0.0130535	39542	39449	0.00356274
Not Hispanic or Latino	39400	84881	0.023365	39294	39207	0.00331978
Black or African American	7991	15557	0.0457547	7964	7996	0.00162211
BMI (Mean ± SD)	32.1 ± 6.2	29.5 ± 5.3	0.443997	32.0 ± 6.1	32.7 ± 5.9	0.0411883
BMI (<18.5 kg/m2)	151	295	0.00569281	150	134	0.00564347
BMI (18.5-24.9 kg/m2)	1316	5254	0.107437	1316	1282	0.00400616
BMI (25-29.9 kg/m2)	4054	12050	0.0921157	4054	4032	0.00150711
BMI (30-34.9 kg/m2)	4143	8038	0.0326924	4136	4201	0.00439052
BMI (35-39.9 kg/m2)	2389	3160	0.0921974	2346	2445	0.00867624
BMI (>40 kg/m2)	1492	1397	0.1109	1396	1319	0.00887989
Essential (primary) hypertension	12100	21282	0.106242	12000	12166	0.00714562
Diabetes mellitus	6528	9442	0.132851	6438	6451	0.000722021
Coronary Artery Disease	1341	2295	0.0358526	1324	1348	0.00278937
Chronic kidney disease (CKD)	1244	2121	0.0349975	1223	1240	0.00205599
Heart failure	938	1385	0.0459924	922	913	0.00125749
Gout	842	1047	0.0597159	815	765	0.00752018
Cerebral infarction	300	460	0.0236364	297	275	0.00547474
Acute myocardial infarction	262	397	0.0227462	257	237	0.00535371
Pulmonary embolism	262	362	0.0277636	254	237	0.00456447
Acute Deep Vein Thrombosis	264	358	0.0288582	253	249	0.00106221
Hyperparathyroidism and other disorders of parathyroid gland	133	298	0.00114482	133	129	0.00146876
Crohn's disease	123	341	0.0116679	123	124	0.00037815
Bariatric surgery status	99	202	0.00287583	99	95	0.00170636
Family history of disorders of kidney and ureter	10	17	0.00314094	10	10	0
Hydrochlorothiazide	3356	5523	0.0661479	3340	3388	0.00358186
Furosemide	1408	1671	0.0828848	1358	1353	0.000577025
Chlorthalidone	367	509	0.0326479	360	342	0.00404568
Topiramate	212	439	0.0033375	211	203	0.00233842
Acetazolamide	72	94	0.0160768	66	54	0.00650672
*Italics indicates SMD of baseline characteristic with a statistically significant difference.
