# Supplementary material for: Low serum testosterone is associated with an increased risk of first-time renal calculi in men without testosterone replacement therapy
Source: Int J Impot Res. 2024 Aug 20;37(8):623–8. doi: 10.1038/s41443-024-00963-x (PMC12367534; doi:10.1038/s41443-024-00963-x)
Supplement: Supplementary file 6 — Supplemental Table 6. Baseline patient characteristics for men aged 55-64 before and after propensity score matching [file 41443_2024_963_MOESM6_ESM.xlsx]

## Sheet: Sheet1
Supplemental Table 6. Baseline patient characteristics for men aged 55-64 before and after propensity score matching
Characteristic	Before Matching: Low Testosterone (N=66,044)	Before Matching: Normal Testosterone (N=131,439)	Before Matching: Standardized Mean Difference	After Matching: Low Testosterone (N=65,642)	After Matching: Normal Testosterone (N=65,642)	After Matching: Standardized Mean Difference
Age at Index (Mean ± SD)	59.3 ± 2.9	59.2 ± 2.9	0.0481181	59.3 ± 2.9	59.2 ± 2.9	0.045699
White	46990	96496	0.0506302	46748	46663	0.00285815
Not Hispanic or Latino	46783	91889	0.0202833	46444	46378	0.00220919
Black or African American	9352	15352	0.0739966	9237	9250	0.000569366
BMI (Mean ± SD)	31.1 ± 5.9	29.1 ± 5.1	0.373773	30.9 ± 5.8	30.7 ± 5.6	0.0415331
BMI (<18.5 kg/m2)	245	404	0.0109391	239	245	0.00150819
BMI (18.5-24.9 kg/m2)	2420	6644	0.0681415	2417	2319	0.00800619
BMI (25-29.9 kg/m2)	6052	14572	0.0637771	6041	6059	0.000947984
BMI (30-34.9 kg/m2)	5643	9078	0.0613662	5576	5746	0.00922572
BMI (35-39.9 kg/m2)	2891	3255	0.104637	2740	2816	0.00575106
BMI (>40 kg/m2)	1538	1209	0.111632	1313	1197	0.0129046
Essential (primary) hypertension	17707	30542	0.0825886	17394	17448	0.00186311
Diabetes mellitus	9542	12950	0.141008	9252	9341	0.00388867
Coronary Artery Disease	3602	5877	0.04526	3502	3516	0.000948146
Chronic kidney disease (CKD)	2445	3386	0.0646071	2330	2296	0.00280925
Heart failure	1572	1993	0.062538	1488	1478	0.00102518
Gout	1362	2022	0.0394102	1319	1302	0.00185148
Cerebral infarction	582	862	0.0258144	568	550	0.00298424
Acute myocardial infarction	551	697	0.036937	516	470	0.00811678
Pulmonary embolism	463	547	0.0382308	437	415	0.0041739
Acute Deep Vein Thrombosis	433	551	0.0323409	415	394	0.00408801
Hyperparathyroidism and other disorders of parathyroid gland	156	310	7.32224e-05	152	140	0.00388059
Crohn's disease	125	278	0.00497259	124	114	0.00358121
Bariatric surgery status	124	285	0.00647146	123	128	0.0017437
Family history of disorders of kidney and ureter	15	20	0.00544381	13	10	0.00345319
Hydrochlorothiazide	4753	7623	0.0567004	4665	4627	0.00225732
Furosemide	2630	2770	0.109276	2455	2456	8.02819e-05
Chlorthalidone	487	715	0.0242428	471	449	0.00401773
Topiramate	197	366	0.00369803	192	179	0.00373075
Acetazolamide	85	136	0.00740998	82	75	0.00308555
*Italics indicates SMD of baseline characteristic with a statistically significant difference.
