# Supplementary material for: Low serum testosterone is associated with an increased risk of first-time renal calculi in men without testosterone replacement therapy
Source: Int J Impot Res. 2024 Aug 20;37(8):623–8. doi: 10.1038/s41443-024-00963-x (PMC12367534; doi:10.1038/s41443-024-00963-x)
Supplement: Supplementary file 7 — Supplemental Table 7. Baseline patient characteristics for men ≥65 before and after propensity score matching [file 41443_2024_963_MOESM7_ESM.xlsx]

## Sheet: Sheet1
Supplemental Table 7. Baseline patient characteristics for men ≥65 before and after propensity score matching
Characteristic	Before Matching: Low Testosterone (N=77,038)	Before Matching: Normal Testosterone (N=112,641)	Before Matching: Standardized Mean Difference	After Matching: Low Testosterone (N=73,865)	After Matching: Normal Testosterone (N=73,865)	After Matching: Standardized Mean Difference
Age at Index (Mean ± SD)	71.7 ± 5.5	70.6 ± 4.9	0.210373	71.5 ± 5.3	71.2 ± 5.2	0.0513341
Age at Index (65-74 years)	55051	89331	0.182904	53910	53967	0.00173864
Age at Index (75-84 years)	20336	22166	0.160076	18788	18754	0.00105726
Age at Index (85-95 years)	1651	1144	0.0905255	1167	1144	0.00250927
White	56994	88051	0.098283	55158	55031	0.00394923
Not Hispanic or Latino	55729	81392	0.00182658	53254	53426	0.00519831
Black or African American	9002	9653	0.103404	8153	8157	0.000172795
BMI (Mean ± SD)	29.4 ± 5.4	28.0 ± 4.7	0.263155	29.0 ± 5.2	28.8 ± 5.0	0.0338817
BMI (<18.5 kg/m2)	459	436	0.029853	392	377	0.002822
BMI (18.5-24.9 kg/m2)	5347	9001	0.0399619	5198	5076	0.00649293
BMI (25-29.9 kg/m2)	10948	16112	0.00265079	10518	10653	0.00521613
BMI (30-34.9 kg/m2)	7419	7941	0.0934328	6642	6889	0.011593
BMI (35-39.9 kg/m2)	3051	2416	0.105682	2433	2390	0.00327577
BMI (>40 kg/m2)	1215	754	0.0862157	848	754	0.0122876
Essential (primary) hypertension	25965	34716	0.0617243	24127	24379	0.00726486
Diabetes mellitus	13066	13484	0.14221	11479	11788	0.0114843
Coronary Artery Disease	8888	10882	0.0609846	7980	8050	0.00304697
Chronic kidney disease (CKD)	6343	6160	0.109612	5316	5419	0.00537174
Heart failure	3713	3104	0.108281	2894	2871	0.00160793
Gout	2270	2422	0.0505527	1956	2004	0.00402337
Cerebral infarction	1152	1271	0.0322588	1008	1018	0.00116406
Acute myocardial infarction	955	910	0.0429031	767	758	0.00120547
Pulmonary embolism	772	697	0.0427632	624	596	0.00418866
Acute Deep Vein Thrombosis	705	623	0.0424213	552	549	0.000472224
Hyperparathyroidism and other disorders of parathyroid gland	356	479	0.00554684	333	313	0.00410357
Crohn's disease	148	247	0.00599637	140	126	0.0044707
Bariatric surgery status	94	131	0.00165775	86	89	0.00118074
Family history of disorders of kidney and ureter	23	23	0.00595267	20	20	0
Hydrochlorothiazide	5513	7192	0.0307042	5115	5150	0.00186347
Furosemide	4971	3798	0.142916	3797	3661	0.00840961
Chlorthalidone	589	771	0.0094427	535	534	0.000159729
Topiramate	144	196	0.00304332	132	128	0.00129197
Acetazolamide	150	146	0.0161782	131	103	0.00953224
*Italics indicates SMD of baseline characteristic with a statistically significant difference.
